# Supplementary material for: Exploring the Rheological and Structural Characteristics of Novel Pectin-Salecan Gels
Source: Polymers (Basel). 2022 Oct 31;14(21):4619. doi: 10.3390/polym14214619 (PMC9659178; doi:10.3390/polym14214619)
Supplement: Supplementary file 1 [file polymers-14-04619-s001.zip]

Archive with 1 entries (1 files):
- polymers-1985062-supplementary.pdf
